# Supplementary material for: Association of Cytotoxic T-Lymphocyte Antigen-4 (CTLA-4) Genetic Variants with Risk and Outcome of Cutaneous Melanoma
Source: Int J Mol Sci. 2024 Nov 17;25(22):12327. doi: 10.3390/ijms252212327 (PMC11594856; doi:10.3390/ijms252212327)
Supplement: Supplementary file 1 [file ijms-25-12327-s001.zip]

Archive with 1 entries (1 files):
- ijms-3290036-supplementary.pdf
